# Supplementary material for: The transcriptome of Balamuthia mandrillaris trophozoites for structure-guided drug design
Source: Sci Rep. 2021 Nov 4;11:21664. doi: 10.1038/s41598-021-99903-8 (PMC8569187; doi:10.1038/s41598-021-99903-8)
Supplement: Supplementary file 1 — Supplementary Information. [file 41598_2021_99903_MOESM1_ESM.xlsx]

## Sheet: Sheet1
Table S1. PCR amplification primers for multiple cloning attempts of the 17 B. mandrillaris targets entered in the SSGCID pipeline.
SSGCIDID	PrimerName	PrimerSequence	PrimerTemperature	Annotation
BamaA.00032.a.B1	BamaA.00032.a.1.B_Fwd	CTCACCACCACCACCACCATATGTCCGTCACTCAAACTCTGGT	68	S-adenosyl-L-homocysteine hydrolase
BamaA.00032.a.B1	BamaA.00032.a.1.B_RevRT	ATCCTATCTTACTCACTTAGTAGCGGTAGGAGTCAGGCTTG	70	S-adenosyl-L-homocysteine hydrolase
BamaA.00975.a.B1	BamaA.00975.a.1.B_Fwd	CTCACCACCACCACCACCATATGCAAGCCAGCACTCCTTCATC	70	Inosine 5' monophosphate dehydrogenase (IMPDH)
BamaA.00975.a.B1	BamaA.00975.a.1.B_RevRT	ATCCTATCTTACTCACTTAATCCCGAATGTTGTGGATATCGTG	70	Inosine 5' monophosphate dehydrogenase (IMPDH)
BamaA.01098.a.B1	BamaA.01098.a.1.B_Fwd	CTCACCACCACCACCACCATATGAGCAAGCAGCGCGTCTGTT	68	Histone Deacetylase 1 (HDAC1)
BamaA.01098.a.B1	BamaA.01098.a.1.B_RevRT	ATCCTATCTTACTCACTTACAAAGTCTCGATGGTGACGGGT	68	Histone Deacetylase 1 (HDAC1)
BamaA.01191.a.B1	BamaA.01191.a.1.B_Fwd	CTCACCACCACCACCACCATATGGCAGGCAAGGGGAAGCCG	70	Bifunctional dihydrofolate reductase-thymidylate synthase (DHFR-TS)
BamaA.01191.a.B1	BamaA.01191.a.1.B_RevRT	ATCCTATCTTACTCACTTACACAGCAAACGGAAGACTGATGG	70	Bifunctional dihydrofolate reductase-thymidylate synthase (DHFR-TS)
BamaA.07054.a.B2	BamaA.07054.a.2.B_Fwd	CTCACCACCACCACCACCATATGTTTGTAAAGTACATGACCTATGA	68	Lanosterol 14-alpha demethylase (CYP51A)
BamaA.07054.a.B2	BamaA.07054.a.2.B_RevRT	ATCCTATCTTACTCACTTACTCGGAAGAGCCGCGCCTGG	70	Lanosterol 14-alpha demethylase (CYP51A)
BamaA.10201.a.B1	BamaA.10201.a.1.B_Fwd	CTCACCACCACCACCACCATATGGAAGACAAGCCAAGCAGAGA	68	Methionyl-tRNA synthetase (methionine tRNA ligase) (MetRS)
BamaA.10201.a.B1	BamaA.10201.a.1.B_RevRT	ATCCTATCTTACTCACTTATTCGGCCGTCTTCGAGGAACC	68	Methionyl-tRNA synthetase (methionine tRNA ligase) (MetRS)
BamaA.17129.a.B1	BamaA.17129.a.1.B_Fwd	CTCACCACCACCACCACCATATGTCCGAAGAAGTAGAGACCTTT	68	Heat shock protein 90 (HSP90)
BamaA.17129.a.B1	BamaA.17129.a.1.B_RevRT	ATCCTATCTTACTCACTTAGTCAACCTCCTCCATCTTGGAG	68	Heat shock protein 90 (HSP90)
BamaA.18681.a.B2	BamaA.18681.a.2.B_Fwd	CTCACCACCACCACCACCATATGTCTTTGGGCCTTCAGGCCA	68	Prolyl-tRNA synthetase
BamaA.18681.a.B2	BamaA.18681.a.2.B_RevRT	ATCCTATCTTACTCACTTAATAGCTGCGGCCAAAGAGGGTC	70	Prolyl-tRNA synthetase
BamaA.18681.a.B21	BamaA.18681.a.2.B_Fwd	CTCACCACCACCACCACCATATGTCTTTGGGCCTTCAGGCCA	68	Prolyl-tRNA synthetase
BamaA.18681.a.B21	BamaA.18681.a.2.B_RevRT	ATCCTATCTTACTCACTTAATAGCTGCGGCCAAAGAGGGTC	70	Prolyl-tRNA synthetase
BamaA.18982.a.B2	BamaA.18982.a.2.B_Fwd	CTCACCACCACCACCACCATATGGCTAATCGTCACGCTATCGT	68	Sarcoplasmic-endoplasmic reticulum calcium ATPase (ATP2A)
BamaA.18982.a.B2	BamaA.18982.a.2.B_RevRT	ATCCTATCTTACTCACTTAGTTATCGTCCACCAGGATCATCT	68	Sarcoplasmic-endoplasmic reticulum calcium ATPase (ATP2A)
BamaA.19525.a.B2	BamaA.19525.a.2.B_Fwd	CTCACCACCACCACCACCATATGCAACCCCTTTCGGAACGTTC	70	3-hydroxy-3-methylglutaryl-CoA reductase (HMG-CoA reductase) (HMGR)
BamaA.19525.a.B2	BamaA.19525.a.2.B_RevRT	ATCCTATCTTACTCACTTACAACTTGTTTCCTCGATTGAGCTG	70	3-hydroxy-3-methylglutaryl-CoA reductase (HMG-CoA reductase) (HMGR)
BamaA.19900.a.B2	BamaA.19900.a.2.B_Fwd	CTCACCACCACCACCACCATATGGGCCTCAAATATTTCGTGGG	68	Glucokinase
BamaA.19900.a.B2	BamaA.19900.a.2.B_RevRT	ATCCTATCTTACTCACTTATCCTCGCGCAACATACAAGGCT	68	Glucokinase
BamaA.19955.a.B2	BamaA.19955.a.2.B_Fwd	CTCACCACCACCACCACCATATGGAGGAAGACACCGAAGCATG	70	DNA topoisomerase II
BamaA.19955.a.B2	BamaA.19955.a.2.B_RevRT	ATCCTATCTTACTCACTTAGCCTTTCTTTTGCAGTTCTTGGTT	68	DNA topoisomerase II
BamaA.19955.a.B3	BamaA.19955.a.3.B_Fwd	CTCACCACCACCACCACCATATGAGCAAGAAAACCAGAATCGCT	68	DNA topoisomerase II
BamaA.19955.a.B3	BamaA.19955.a.3.B_RevRT	ATCCTATCTTACTCACTTAACCCAGCTCTTCCTCTTCTTCC	68	DNA topoisomerase II
BamaA.19955.b.B2	BamaA.19955.b.2.B_Fwd	CTCACCACCACCACCACCATATGTCCTCTGCTGCTGATCGGG	70	DNA topoisomerase II
BamaA.19955.b.B2	BamaA.19955.b.2.B_RevRT	ATCCTATCTTACTCACTTAACTTGCTCGATTGAGAGCGTCC	68	DNA topoisomerase II
BamaA.19955.b.B3	BamaA.19955.b.3.B_Fwd	CTCACCACCACCACCACCATATGAAGGCAGGCACCAGGATTC	68	DNA topoisomerase II
BamaA.19955.b.B3	BamaA.19955.b.3.B_RevRT	ATCCTATCTTACTCACTTAAGAAGAAGAATAGAAAGAGCGAACG	70	DNA topoisomerase II
BamaA.20376.a.B1	BamaA.20376.a.1.B_Fwd	CTCACCACCACCACCACCATATGGAACGCATACTCAACTTTGATG	70	Exportin-1 (CRM1, XPO1)
BamaA.20376.a.B1	BamaA.20376.a.1.B_RevRT	ATCCTATCTTACTCACTTATTCCATCTGTGAGTTATCTTGCAC	68	Exportin-1 (CRM1, XPO1)
BamaA.20377.a.B1	BamaA.20377.a.1.B_Fwd	CTCACCACCACCACCACCATATGGAAGGTAGCAGCAGCGTTG	68	Xylose isomerase (xylA)
BamaA.20377.a.B1	BamaA.20377.a.1.B_RevRT	ATCCTATCTTACTCACTTACATATAAGTGTTGAGCAAGACCTC	68	Xylose isomerase (xylA)
BamaA.20378.a.B2	BamaA.20378.a.2.B_Fwd	CTCACCACCACCACCACCATATGGAGAGCGGAGCTGCTGCT	68	Trifunctional purine biosynthetic protein adenosine-3 (GART) (Glycinamide Ribonucleotide Formyltransferase) (GARTFase)
BamaA.20378.a.B2	BamaA.20378.a.2.B_RevRT	ATCCTATCTTACTCACTTACTCCAAGGCTTTGGCTCCAATG	68	Trifunctional purine biosynthetic protein adenosine-3 (GART) (Glycinamide Ribonucleotide Formyltransferase) (GARTFase)
BamaA.20378.a.B3	BamaA.20378.a.3.B_Fwd	CTCACCACCACCACCACCATATGGTCGTCAGCAACGTGGAGG	70	Trifunctional purine biosynthetic protein adenosine-3 (GART) (Glycinamide Ribonucleotide Formyltransferase) (GARTFase)
BamaA.20378.a.B3	BamaA.20378.a.3.B_RevRT	ATCCTATCTTACTCACTTACTCTCTCTCTACTGCTCCCACC	70	Trifunctional purine biosynthetic protein adenosine-3 (GART) (Glycinamide Ribonucleotide Formyltransferase) (GARTFase)
BamaA.20378.a.B4	BamaA.20378.a.4.B_Fwd	CTCACCACCACCACCACCATATGGAAGACATAAGAGAAGGAGAC	68	Trifunctional purine biosynthetic protein adenosine-3 (GART) (Glycinamide Ribonucleotide Formyltransferase) (GARTFase)
BamaA.20378.a.B4	BamaA.20378.a.4.B_RevRT	ATCCTATCTTACTCACTTACTCGGATTTGTTCACGAACAAAAC	68	Trifunctional purine biosynthetic protein adenosine-3 (GART) (Glycinamide Ribonucleotide Formyltransferase) (GARTFase)
BamaA.20378.a.B5	BamaA.20378.a.5.B_Fwd	CTCACCACCACCACCACCATATGCGACGCCTTAGGTTTGTGG	68	Trifunctional purine biosynthetic protein adenosine-3 (GART) (Glycinamide Ribonucleotide Formyltransferase) (GARTFase)
BamaA.20378.a.B5	BamaA.20378.a.5.B_RevRT	ATCCTATCTTACTCACTTATGGAGCTGTAGCTGCTGCCTC	68	Trifunctional purine biosynthetic protein adenosine-3 (GART) (Glycinamide Ribonucleotide Formyltransferase) (GARTFase)
BamaA.20378.a.B6	BamaA.20378.a.6.B_Fwd	CTCACCACCACCACCACCATATGGAGAGCGGAGCTGCTGCT	68	Trifunctional purine biosynthetic protein adenosine-3 (GART) (Glycinamide Ribonucleotide Formyltransferase) (GARTFase)
BamaA.20378.a.B6	BamaA.20378.a.6.B_RevRT	ATCCTATCTTACTCACTTATTGTTGAAACAGCTGAATGGCTTC	68	Trifunctional purine biosynthetic protein adenosine-3 (GART) (Glycinamide Ribonucleotide Formyltransferase) (GARTFase)
BamaA.20378.a.B7	BamaA.20378.a.7.B_Fwd	CTCACCACCACCACCACCATATGGGAGGTCTATTCGACTTAGC	68	Trifunctional purine biosynthetic protein adenosine-3 (GART) (Glycinamide Ribonucleotide Formyltransferase) (GARTFase)
BamaA.20378.a.B7	BamaA.20378.a.7.B_RevRT	ATCCTATCTTACTCACTTACTCGGATTTGTTCACGAACAAAAC	68	Trifunctional purine biosynthetic protein adenosine-3 (GART) (Glycinamide Ribonucleotide Formyltransferase) (GARTFase)
BamaA.20378.a.B8	BamaA.20378.a.8.B_Fwd	CTCACCACCACCACCACCATATGACAGCTCCAACAAGAATCGG	68	Trifunctional purine biosynthetic protein adenosine-3 (GART) (Glycinamide Ribonucleotide Formyltransferase) (GARTFase)
BamaA.20378.a.B8	BamaA.20378.a.8.B_RevRT	ATCCTATCTTACTCACTTATTGTTGAAACAGCTGAATGGCTTC	68	Trifunctional purine biosynthetic protein adenosine-3 (GART) (Glycinamide Ribonucleotide Formyltransferase) (GARTFase)
BamaA.20380.a.B2	BamaA.20380.a.2.B_Fwd	CTCACCACCACCACCACCATATGGACCACGGCCCCGTCGT	68	Acethylcholinesterase (AChE)
BamaA.20380.a.B2	BamaA.20380.a.2.B_RevRT	ATCCTATCTTACTCACTTAAAACAAGATCGTTTGAAAAGGAGAG	68	Acethylcholinesterase (AChE)
